# Supplementary material for: Type of bilingualism conditions individual differences in the oscillatory dynamics of inhibitory control
Source: Front Hum Neurosci. 2022 Jul 28;16:910910. doi: 10.3389/fnhum.2022.910910 (PMC9369864; doi:10.3389/fnhum.2022.910910)
Supplement: Supplementary Table 1 — Participants' metadata. [file Table_1.XLSX]

## Sheet: Sheet1
Subject	Language Group	Home_NonSocietal_Composite	Social_NonSocietal_Composite	Proficiency_Societal	Proficiency_English	Sex	AoA	SESM	Age	LoR
1	L2 leaners	-6.94515	14.84	0.886175	57.5	Female	6	4	20.92	14.92
2	L2 leaners	-10.1839	0.116758	2.32202	75	Female	8	0	20.58	12.58
3	L2 leaners	-5.76642	14.3515	1.6041	83.75	Female	11	0	26.31	15.31
4	L2 leaners	0.518699	9.57375	-4.82379	66.25	Female	7	2	18.28	11.28
5	L2 leaners	-1.66198	8.99093	1.6041	76.25	Female	8	4	24.02	16.02
6	L2 leaners	-4.4326	12.6825	0.579262	75	Female	NA	1	24.82	NA
7	L2 leaners	-5.16366	6.56265	1.6041	83.75	Male	11	1	32.03	21.03
8	L2 leaners	-4.40388	16.3256	1.6041	58.75	Male	10	1	28.05	18.05
9	L2 leaners	-3.21763	20.5862	1.6041	88.75	Female	12	0	33.75	21.75
10	L2 leaners	-6.49258	8.02987	-1.41882	88.75	Male	13	3	29.59	16.59
11	L2 leaners	1.17793	33.4033	-3.48027	76.25	Female	7	1	25.48	18.48
12	L2 leaners	-1.60681	16.3724	1.6041	91.25	Female	6	0	22.01	16.01
13	L2 leaners	-10.7956	-7.49993	0.642623	63.75	Female	7	3	18.57	11.57
14	L2 leaners	-7.87832	3.63364	0.886175	63.75	Female	11	1	26.9	15.9
15	L2 leaners	-2.88327	16.7548	1.6041	61.25	Female	7	1	23.86	16.86
16	L2 leaners	-6.60188	12.3897	-3.29937	82.5	Female	6	1	21.18	15.18
17	L2 leaners	-6.76709	9.0759	2.32202	61.25	Female	8	1	24.06	16.06
18	L2 leaners	-5.62532	14.9894	-1.41882	96.25	Male	9	4	25.98	16.98
19	L2 leaners	-7.63939	9.97957	1.6041	60	Female	11	1	NA	NA
20	L2 leaners	-4.58193	10.1977	1.6041	60	Female	10	1	23.81	13.81
21	L2 leaners	-4.10192	15.1346	1.6041	67.5	Female	11	1	23.04	12.04
22	L2 leaners	-7.12259	4.47648	-2.80624	57.5	Male	11	1	21.98	10.98
23	L2 leaners	-6.40469	12.8342	1.6041	48.75	Male	10	1	25.38	15.38
24	L2 leaners	-1.80351	11.3152	1.6041	61.25	Male	11	3	21.43	10.43
25	L2 leaners	-5.40044	6.20776	1.6041	60	Male	11	1	20.6	109.6
26	L2 leaners	-7.09074	17.2608	0.886175	66.25	Female	11	1	26.73	15.73
27	L2 leaners	-3.75211	22.6969	0.886175	76.25	Female	10	1	26.51	16.51
28	L2 leaners	-12.4889	-7.49993	2.32202	62.5	Female	10	1	27.42	17.42
29	L2 leaners	-8.52121	-1.5489	1.6041	62.5	Male	11	1	28.02	17.02
30	L2 leaners	-7.50062	5.24295	1.6041	55	Male	10	1	26.72	16.72
31	L2 leaners	-6.83248	0.230361	1.6041	60	Female	8	2	22.75	14.75
32	L2 leaners	-9.13377	-2.65461	2.32202	52.5	Female	NA	2	23.38	NA
33	HSs	1.86521	11.0649	1.6041	78.75	Female	0	2	23.57	23.57
34	HSs	9.34859	19.9272	0.308492	68.75	Male	2	0	22.61	20.61
35	HSs	1.27032	1.1291	2.32202	88.75	Male	0	4	21.3	21.3
36	HSs	5.06235	4.9733	0.205535	55	Female	2	2	24.77	22.77
37	HSs	5.05737	-4.97599	2.32202	66.25	Female	3	0	23.63	20.63
38	HSs	11.3119	2.23984	1.6041	71.25	Female	0	0	19.16	19.16
39	HSs	-4.18125	10.7875	-3.49575	76.25	Male	0	4	22.62	22.62
40	HSs	1.19167	18.43	1.6041	82.5	Male	0	1	23.74	23.74
41	HSs	17.5291	21.3981	0.886175	53.75	Female	3	0	25.18	22.18
42	HSs	9.20697	8.22816	-0.748592	45	Female	4	0	25.01	21.01
43	HSs	17.543	15.1225	0.886175	45	Female	4	0	19.85	15.85
44	HSs	10.8514	9.0622	1.6041	58.75	Female	3	1	25.48	22.48
45	HSs	10.6244	26.2153	-1.5595	52.5	Female	1	2	24.5	23.5
46	HSs	5.92202	15.5678	1.6041	55	Female	3	1	28.95	25.95
47	HSs	8.86357	0.510161	1.6041	67.5	Female	NA	0	30.08	30.08
48	HSs	11.0847	0.104998	1.6041	58.75	Female	0	0	22.84	22.84
49	HSs	18.9767	15.9191	0.25025	76.25	Female	NA	0	23.84	NA
50	HSs	15.8169	13.4086	0.994867	66.25	Female	2	0	23.76	21.76
51	HSs	16.1758	15.3624	1.6041	52.5	Female	3	0	24.25	21.25
52	HSs	10.9744	8.90072	1.6041	58.75	Male	4	0	35.5	31.5
53	HSs	15.1977	4.90006	1.6041	80	Male	0	2	22.49	22.49
54	HSs	12.0223	10.2414	1.6041	82.5	Male	3	0	28.56	25.56
55	HSs	10.6442	10.7616	0.886175	63.75	Female	3	0	25.41	22.41
56	HSs	3.3056	-2.53695	-2.76234	85	Female	0	3	25.52	25.52
57	HSs	7.97038	14.678	1.6041	52.5	Female	5	1	22.11	17.11
58	HSs	13.4194	37.3422	-2.13675	52.5	Female	0	0	22.52	22.52
59	HSs	16.1065	16.8855	0.886175	65	Female	0	0	29.45	29.45
60	HSs	12.9413	6.72201	1.6041	68.75	Female	4	0	21.38	17.38
